# Supplementary material for: Downregulation of praja2 restrains endocytosis and boosts tyrosine kinase receptors in kidney cancer
Source: Commun Biol. 2024 Feb 20;7:208. doi: 10.1038/s42003-024-05823-4 (PMC10879500; doi:10.1038/s42003-024-05823-4)
Supplement: Supplementary file 4 — Supplementary Data 1 [file 42003_2024_5823_MOESM4_ESM.xlsx]

## Sheet: Foglio1
GENE	UNIPROT AC	UNIPROT ENTRY NAME	UNIPROT DESC	Endocytosis(GO:0006897)	Endoplasmic reticulum to Golgi vesicle-mediated transport(GO:0006888)	Golgi vesicle transport(GO:0048193)	Regulation of autophagy(GO:0010506)	Vesicle-mediated transport(GO:0016192)
ANK2	Q01484	ANK2_HUMAN	Ankyrin-2	Endocytosis(GO:0006897)	Endoplasmic reticulum to Golgi vesicle-mediated transport(GO:0006888)	Golgi vesicle transport(GO:0048193)		Vesicle-mediated transport(GO:0016192)
AP2A2	O94973	AP2A2_HUMAN	AP-2 complex subunit alpha-2	Endocytosis(GO:0006897)				Vesicle-mediated transport(GO:0016192)
AP2M1	Q96CW1	AP2M1_HUMAN	AP-2 complex subunit mu	Endocytosis(GO:0006897)				Vesicle-mediated transport(GO:0016192)
APOA1	P02647	APOA1_HUMAN	Apolipoprotein A-I	Endocytosis(GO:0006897)				Vesicle-mediated transport(GO:0016192)
ARF3	P61204	ARF3_HUMAN	ADP-ribosylation factor 3			Golgi vesicle transport(GO:0048193)		Vesicle-mediated transport(GO:0016192)
ARF4	P18085	ARF4_HUMAN	ADP-ribosylation factor 4		Endoplasmic reticulum to Golgi vesicle-mediated transport(GO:0006888)	Golgi vesicle transport(GO:0048193)		Vesicle-mediated transport(GO:0016192)
ARF5	P84085	ARF5_HUMAN	ADP-ribosylation factor 5			Golgi vesicle transport(GO:0048193)		Vesicle-mediated transport(GO:0016192)
ARL1	P40616	ARL1_HUMAN	ADP-ribosylation factor-like protein 1					Vesicle-mediated transport(GO:0016192)
ARMC8	Q8IUR7	ARMC8_HUMAN	Armadillo repeat-containing protein 8					Vesicle-mediated transport(GO:0016192)
ATAD3B	Q5T9A4	ATD3B_HUMAN	ATPase family AAA domain-containing protein 3B					Vesicle-mediated transport(GO:0016192)
ATG101	Q9BSB4	ATGA1_HUMAN	Autophagy-related protein 101				Regulation of autophagy(GO:0010506)
ATG7	O95352	ATG7_HUMAN	Ubiquitin-like modifier-activating enzyme ATG7				Regulation of autophagy(GO:0010506)	Vesicle-mediated transport(GO:0016192)
ATP6V1D	Q9Y5K8	VATD_HUMAN	V-type proton ATPase subunit D					Vesicle-mediated transport(GO:0016192)
ATP6V1H	Q9UI12	VATH_HUMAN	V-type proton ATPase subunit H	Endocytosis(GO:0006897)				Vesicle-mediated transport(GO:0016192)
CAPZA2	P47755	CAZA2_HUMAN	F-actin-capping protein subunit alpha-2		Endoplasmic reticulum to Golgi vesicle-mediated transport(GO:0006888)	Golgi vesicle transport(GO:0048193)		Vesicle-mediated transport(GO:0016192)
COG6	Q9Y2V7	COG6_HUMAN	Conserved oligomeric Golgi complex subunit 6		Endoplasmic reticulum to Golgi vesicle-mediated transport(GO:0006888)	Golgi vesicle transport(GO:0048193)		Vesicle-mediated transport(GO:0016192)
COPE	O14579	COPE_HUMAN	Coatomer subunit epsilon		Endoplasmic reticulum to Golgi vesicle-mediated transport(GO:0006888)	Golgi vesicle transport(GO:0048193)		Vesicle-mediated transport(GO:0016192)
COPG2	Q9UBF2	COPG2_HUMAN	Coatomer subunit gamma-2		Endoplasmic reticulum to Golgi vesicle-mediated transport(GO:0006888)	Golgi vesicle transport(GO:0048193)		Vesicle-mediated transport(GO:0016192)
CSNK1D	P48730	KC1D_HUMAN	Casein kinase I isoform delta		Endoplasmic reticulum to Golgi vesicle-mediated transport(GO:0006888)	Golgi vesicle transport(GO:0048193)		Vesicle-mediated transport(GO:0016192)
CSNK2B	P67870	CSK2B_HUMAN	Casein kinase II subunit beta					Vesicle-mediated transport(GO:0016192)
DDOST	P39656	OST48_HUMAN	Dolichyl-diphosphooligosaccharide--protein glycosyltransferase 48 kDa subunit					Vesicle-mediated transport(GO:0016192)
DNM2	P50570	DYN2_HUMAN	Dynamin-2	Endocytosis(GO:0006897)				Vesicle-mediated transport(GO:0016192)
ELMO2	Q96JJ3	ELMO2_HUMAN	Engulfment and cell motility protein 2					Vesicle-mediated transport(GO:0016192)
EXOC4	Q96A65	EXOC4_HUMAN	Exocyst complex component 4				Regulation of autophagy(GO:0010506)	Vesicle-mediated transport(GO:0016192)
EXOC7	Q9UPT5	EXOC7_HUMAN	Exocyst complex component 7				Regulation of autophagy(GO:0010506)	Vesicle-mediated transport(GO:0016192)
FAF2	Q96CS3	FAF2_HUMAN	FAS-associated factor 2					Vesicle-mediated transport(GO:0016192)
GRB2	P62993	GRB2_HUMAN	Growth factor receptor-bound protein 2	Endocytosis(GO:0006897)				Vesicle-mediated transport(GO:0016192)
GTF2H2	Q13888	TF2H2_HUMAN	General transcription factor IIH subunit 2	Endocytosis(GO:0006897)				Vesicle-mediated transport(GO:0016192)
HMGB1	P09429	HMGB1_HUMAN	High mobility group protein B1				Regulation of autophagy(GO:0010506)	Vesicle-mediated transport(GO:0016192)
HOOK1	Q9UJC3	HOOK1_HUMAN	Protein Hook homolog 1					Vesicle-mediated transport(GO:0016192)
HP	P00738	HPT_HUMAN	Haptoglobin	Endocytosis(GO:0006897)				Vesicle-mediated transport(GO:0016192)
IGHG2	P01859	IGHG2_HUMAN	Immunoglobulin heavy constant gamma 2					Vesicle-mediated transport(GO:0016192)
ILF2	Q12905	ILF2_HUMAN	Interleukin enhancer-binding factor 2					Vesicle-mediated transport(GO:0016192)
KEAP1	Q14145	KEAP1_HUMAN	Kelch-like ECH-associated protein 1				Regulation of autophagy(GO:0010506)
KIF2A	O00139	KIF2A_HUMAN	Kinesin-like protein KIF2A			Golgi vesicle transport(GO:0048193)		Vesicle-mediated transport(GO:0016192)
LPCAT1	Q8NF37	PCAT1_HUMAN	Lysophosphatidylcholine acyltransferase 1					Vesicle-mediated transport(GO:0016192)
LTF	P02788	TRFL_HUMAN	Lactotransferrin					Vesicle-mediated transport(GO:0016192)
MAGED2	Q9UNF1	MAGD2_HUMAN	Melanoma-associated antigen D2					Vesicle-mediated transport(GO:0016192)
MAPK1	P28482	MK01_HUMAN	Mitogen-activated protein kinase 1	Endocytosis(GO:0006897)				Vesicle-mediated transport(GO:0016192)
MAPK14	Q16539	MK14_HUMAN	Mitogen-activated protein kinase 14					Vesicle-mediated transport(GO:0016192)
MTOR	P42345	MTOR_HUMAN	Serine/threonine-protein kinase mTOR				Regulation of autophagy(GO:0010506)
NME1	P15531	NDKA_HUMAN	Nucleoside diphosphate kinase A	Endocytosis(GO:0006897)				Vesicle-mediated transport(GO:0016192)
NSF	P46459	NSF_HUMAN	Vesicle-fusing ATPase		Endoplasmic reticulum to Golgi vesicle-mediated transport(GO:0006888)	Golgi vesicle transport(GO:0048193)		Vesicle-mediated transport(GO:0016192)
PGAM1	P18669	PGAM1_HUMAN	Phosphoglycerate mutase 1					Vesicle-mediated transport(GO:0016192)
PIP5K1A	Q99755	PI51A_HUMAN	Phosphatidylinositol 4-phosphate 5-kinase type-1 alpha					Vesicle-mediated transport(GO:0016192)
PLD1	Q13393	PLD1_HUMAN	Phospholipase D1					Vesicle-mediated transport(GO:0016192)
PLD2	O14939	PLD2_HUMAN	Phospholipase D2					Vesicle-mediated transport(GO:0016192)
PPP6C	O00743	PPP6_HUMAN	Serine/threonine-protein phosphatase 6 catalytic subunit		Endoplasmic reticulum to Golgi vesicle-mediated transport(GO:0006888)	Golgi vesicle transport(GO:0048193)		Vesicle-mediated transport(GO:0016192)
PPP6R3	Q5H9R7	PP6R3_HUMAN	Serine/threonine-protein phosphatase 6 regulatory subunit 3		Endoplasmic reticulum to Golgi vesicle-mediated transport(GO:0006888)	Golgi vesicle transport(GO:0048193)		Vesicle-mediated transport(GO:0016192)
PRDX4	Q13162	PRDX4_HUMAN	Peroxiredoxin-4					Vesicle-mediated transport(GO:0016192)
PRKAA1	Q13131	AAPK1_HUMAN	5'-AMP-activated protein kinase catalytic subunit alpha-1				Regulation of autophagy(GO:0010506)
PRKACA	P17612	KAPCA_HUMAN	cAMP-dependent protein kinase catalytic subunit alpha				Regulation of autophagy(GO:0010506)
PRKAG1	P54619	AAKG1_HUMAN	5'-AMP-activated protein kinase subunit gamma-1				Regulation of autophagy(GO:0010506)
PSMC2	P35998	PRS7_HUMAN	26S proteasome regulatory subunit 7					Vesicle-mediated transport(GO:0016192)
PSMC3	P17980	PRS6A_HUMAN	26S proteasome regulatory subunit 6A					Vesicle-mediated transport(GO:0016192)
PSMD11	O00231	PSD11_HUMAN	26S proteasome non-ATPase regulatory subunit 11					Vesicle-mediated transport(GO:0016192)
PSMD13	Q9UNM6	PSD13_HUMAN	26S proteasome non-ATPase regulatory subunit 13					Vesicle-mediated transport(GO:0016192)
RAB14	P61106	RAB14_HUMAN	Ras-related protein Rab-14			Golgi vesicle transport(GO:0048193)		Vesicle-mediated transport(GO:0016192)
RAB18	Q9NP72	RAB18_HUMAN	Ras-related protein Rab-18					Vesicle-mediated transport(GO:0016192)
RAB5A	P20339	RAB5A_HUMAN	Ras-related protein Rab-5A	Endocytosis(GO:0006897)				Vesicle-mediated transport(GO:0016192)
RAB5B	P61020	RAB5B_HUMAN	Ras-related protein Rab-5B					Vesicle-mediated transport(GO:0016192)
RRAGA	Q7L523	RRAGA_HUMAN	Ras-related GTP-binding protein A				Regulation of autophagy(GO:0010506)
SEC13	P55735	SEC13_HUMAN	Protein SEC13 homolog		Endoplasmic reticulum to Golgi vesicle-mediated transport(GO:0006888)	Golgi vesicle transport(GO:0048193)		Vesicle-mediated transport(GO:0016192)
SEC23A	Q15436	SC23A_HUMAN	Protein transport protein Sec23A		Endoplasmic reticulum to Golgi vesicle-mediated transport(GO:0006888)	Golgi vesicle transport(GO:0048193)		Vesicle-mediated transport(GO:0016192)
SERPINA1	P01009	A1AT_HUMAN	Alpha-1-antitrypsin		Endoplasmic reticulum to Golgi vesicle-mediated transport(GO:0006888)	Golgi vesicle transport(GO:0048193)		Vesicle-mediated transport(GO:0016192)
SNX27	Q96L92	SNX27_HUMAN	Sorting nexin-27					Vesicle-mediated transport(GO:0016192)
SNX9	Q9Y5X1	SNX9_HUMAN	Sorting nexin-9	Endocytosis(GO:0006897)				Vesicle-mediated transport(GO:0016192)
SORT1	Q99523	SORT_HUMAN	Sortilin	Endocytosis(GO:0006897)		Golgi vesicle transport(GO:0048193)		Vesicle-mediated transport(GO:0016192)
SPTLC1	O15269	SPTC1_HUMAN	Serine palmitoyltransferase 1				Regulation of autophagy(GO:0010506)
SPTLC2	O15270	SPTC2_HUMAN	Serine palmitoyltransferase 2				Regulation of autophagy(GO:0010506)
SRP14	P37108	SRP14_HUMAN	Signal recognition particle 14 kDa protein					Vesicle-mediated transport(GO:0016192)
TBC1D17	Q9HA65	TBC17_HUMAN	TBC1 domain family member 17					Vesicle-mediated transport(GO:0016192)
TF	P02787	TRFE_HUMAN	Serotransferrin					Vesicle-mediated transport(GO:0016192)
TSC2	P49815	TSC2_HUMAN	Tuberin	Endocytosis(GO:0006897)			Regulation of autophagy(GO:0010506)	Vesicle-mediated transport(GO:0016192)
TXNDC5	Q8NBS9	TXND5_HUMAN	Thioredoxin domain-containing protein 5					Vesicle-mediated transport(GO:0016192)
UBR4	Q5T4S7	UBR4_HUMAN	E3 ubiquitin-protein ligase UBR4					Vesicle-mediated transport(GO:0016192)
VAPA	Q9P0L0	VAPA_HUMAN	Vesicle-associated membrane protein-associated protein A		Endoplasmic reticulum to Golgi vesicle-mediated transport(GO:0006888)	Golgi vesicle transport(GO:0048193)		Vesicle-mediated transport(GO:0016192)
VAPB	O95292	VAPB_HUMAN	Vesicle-associated membrane protein-associated protein B/C		Endoplasmic reticulum to Golgi vesicle-mediated transport(GO:0006888)	Golgi vesicle transport(GO:0048193)		Vesicle-mediated transport(GO:0016192)
VPS16	Q9H269	VPS16_HUMAN	Vacuolar protein sorting-associated protein 16 homolog					Vesicle-mediated transport(GO:0016192)
VPS26A	O75436	VP26A_HUMAN	Vacuolar protein sorting-associated protein 26A				Regulation of autophagy(GO:0010506)	Vesicle-mediated transport(GO:0016192)
VPS26B	Q4G0F5	VP26B_HUMAN	Vacuolar protein sorting-associated protein 26B				Regulation of autophagy(GO:0010506)
VPS29	Q9UBQ0	VPS29_HUMAN	Vacuolar protein sorting-associated protein 29					Vesicle-mediated transport(GO:0016192)
VPS39	Q96JC1	VPS39_HUMAN	Vam6/Vps39-like protein					Vesicle-mediated transport(GO:0016192)
VPS51	Q9UID3	VPS51_HUMAN	Vacuolar protein sorting-associated protein 51 homolog					Vesicle-mediated transport(GO:0016192)
VPS53	Q5VIR6	VPS53_HUMAN	Vacuolar protein sorting-associated protein 53 homolog					Vesicle-mediated transport(GO:0016192)
YPEL5	P62699	YPEL5_HUMAN	Protein yippee-like 5					Vesicle-mediated transport(GO:0016192)
ZW10	O43264	ZW10_HUMAN	Centromere/kinetochore protein zw10 homolog		Endoplasmic reticulum to Golgi vesicle-mediated transport(GO:0006888)	Golgi vesicle transport(GO:0048193)		Vesicle-mediated transport(GO:0016192)
