# Supplementary material for: Downregulation of praja2 restrains endocytosis and boosts tyrosine kinase receptors in kidney cancer
Source: Commun Biol. 2024 Feb 20;7:208. doi: 10.1038/s42003-024-05823-4 (PMC10879500; doi:10.1038/s42003-024-05823-4)
Supplement: Supplementary file 5 — Supplementary Data 2 [file 42003_2024_5823_MOESM5_ESM.xlsx]

## Sheet: Foglio1
case	sex	age	side	grading	staging	follow up	PRAJA2-N	PRAJA2-T	EGFR-N	EGFR-T
1	F	78	left kidney	G1	pT1a Nx	No recurrence at 2 years	3	0	1	2
2	F	72	right kidney	G2	pT3a		3	1	0	2
3	M	54	left kidney	G3	pT1b Nx		3	1	0	3
4	M	57	left kidney	G3	pT3a Nx		3	2	0	2
5	M	80	right kidney	G4	pT1a Nx	No recurrence at 6 months	3	2	1	3
6	F	67		G1	pT1 Nx		1	0	0	1
7	F	51		G1	pT1 Nx		3	1	1	1
8	M	49	right kidney	G1	pT1a Nx		3	1	1	1
9	M	51	left kidney	G1			3	1	1	2
10	M	42	left kidney	G2			3	1	1	3
11	M	36	left kidney	G1	pT1b Nx		3	1	1	3
12	M	68	right kidney	G1	pT1a Nx	No recurrence at 3 years	3	1	1	2
13	F	51	left kidney	G1	pT1 Nx	No recurrence at 2 years	3	0	2	2
14	M	67	right kidney	G1	pT1b Nx		3	1	1	2
15	M	65	left kidney	G2	pT1b Nx		3	2	1	3
16	M	37	left kidney	G1	pT1a Nx		3	1	1	3
17	M	64	left kidney	G1	pT1b Nx		3	1	1	3
18	F	54	right kidney	G2	pT1a NX		3	0	1	2
19	F	50	left kidney	G2		No recurrence at 4 years	3	1	0	1
20	M	68	right kidney	G2	pT1b Nx		3	1	1	2
21	M	72	right kidney	G2	pT3a N0		3	1	2	3
22	F	73		G2	pT1a Nx		3	0	1	3
23	M	34	left kidney	G2	pT1a Nx		3	1	1	3
24	F	68		G2	pT1a Nx	No recurrence at 2 years	3	0	1	3
25	M	68	left kidney	G2	pT1a Nx		3	3	1	2
26	F	61		G1			3	0	1	2
27	F	51	right kidney	G3, sarcomatoid	pT3 N0	dead	3	0	1	3
28	M	44	right kidney	G3-G4	pT2 NX	No recurrence at 4 years	nv	2	1	3
29	M	63	right kidney	G1		No recurrence at 4 years		1		3
30	M	67	left kidney	G3	pT1b NX	No recurrence at 3 years		0		2
31	F	75	right kidney	G3	pT1b Nx			1		1
32	M	79		G3				1		3
33	M	54	right kidney	G1	pT3 NX	No recurrence at 4 years		2		2
34	F	64	right kidney	G1	pT1b Nx			1		2
35	M	59	left kidney	G2	pT2 Nx	dead		1		1
36	F	47	right kidney	G1		No recurrence at 2 years		1		2
37	M	76	left kidney	G2	pT1a Nx			0		1
38	F	69	right kidney	G2	pT1 Nx	No recurrence at 4 years		0		2
39	M	59	left kidney	G2	pT1b Nx			2		3
40	M	58	nefrectomia sinistra	G2	pT1 Nx	Nessuna recidiva a 3 anni		1		1
41	M	54	left kidney	G2	pT1b			0		2
42	F	79	left kidney	G3	N+			1		3
43	F	55	left kidney	G3	pT1b Nx			1		3
44	M	67	left kidney	G3	pT1a Nx			2		3
45	F	72	right kidney	G3	pT3a Nx			1		3
46	M	73	right kidney	G3	pT3a Nx			1		2
47	F	77	right kidney	G3	pT2b Nx			0		3
48	M	54		intermediate/high	pT1b Nx M+	metastasis after 11 years		0/1		3
49	M	71	left kidney	G4	pT1b NX	No recurrence at 4 years		0		2
50	M	55	right kidney	G3-G4, sarcomatoid	pT3a N0	dead (unknown)		0		1
51	F	43		G4	pT2b N1			1		3
52	F	71	left kidney	G3, sarcomatoid	pT2a Nx	No recurrence at 1 year		1		3
53	M	55		G4	pT3a N1 M1			1		3
