# Supplementary material for: Downregulation of praja2 restrains endocytosis and boosts tyrosine kinase receptors in kidney cancer
Source: Commun Biol. 2024 Feb 20;7:208. doi: 10.1038/s42003-024-05823-4 (PMC10879500; doi:10.1038/s42003-024-05823-4)
Supplement: Supplementary file 6 — Supplementary Data 3 [file 42003_2024_5823_MOESM6_ESM.xlsx]

## Sheet: Fig 1
Fig1 d
5' EGF			Untreated
pearson foto 1			foto 1
0.88			0.4
foto 2			foto 2
0.76			0.6
foto 3			foto 3
0.75			0.4
media			media
0.796667			0.466667
dev
0.0723418			0.11547
Fig 1 f
	ext	co ip	ip		media	fold increase
0	46934350	1269042	44756451	0.0283544	0.10324	1
5	44382664	16959874	44698007	0.379432	0.343782	3.32993
15	43633522	9657338	44193472	0.218524	0.392431	3.80116
30	48073392	5383690	51044635	0.10547	0.159359	1.54358
					0.244757	2.37076
0	25703664	3096213	48914844	0.063298
5	31380614	17873501	47981936	0.372505	dev st
15	55251957	39217664	46095936	0.850784	0.0247089
30	51565413	8281447	52591806	0.157466	0.0707278
45	52173869	15388238	39095401	0.393607	0.400775
	ip	coip			0.169184
1	57977413	26671752	122309898	0.218067
2	60977333	38221856	136795726	0.279408
3	58909233	15260832	141324655	0.107984
4	65673697	26861116	124854019	0.21514
5	42297492	12264619	127880848	0.0959066
pvalue
5'	0.004
15' su 5'	0.01

## Sheet: Fig 2
Fig 2 b
	sicnt			sicnt egf			sipraja			sipraja egf egf
	cito	membrana	%internaliz	cito	membrana	%internaliz	cito	membrana	%internaliz	cito	membrana	%internaliz		devst
egfr	0	19	0	9	0	100	0	23	0	0	26	0		0
	0	30	0	29	0	100	0	12	0	3	20	15		0.034641
	0	31	0	15	1	94	0	22	0	1	30	3		0
TOT	0	80	0	53	1	98	0	57	99	4	76	6		0.0793725
Fig 2d
exp1
egfr	hsp90	egfr/hsp90	fold decrease	media	dev st.
37186924	35786075	1.03915	1	1.84293	0.0805113
43454187	38027853	1.14269	1.09965	1.21698	0.324161
33512631	37121711	0.902777	0.868769	1.14485	0.281849
28657510	36266175	0.790199	0.760432	0.507008	0.161179
25567075	36379125	0.702795	0.676321	1.43165	0.442605
37105945	35061983	1.0583	1	0.71589	0.114311
40767631	37775075	1.07922	1.01977	0.612726	0.0316193
26744338	36486024	0.733002	0.692625	0.248062	0.0939858
16048317	35188125	0.456072	0.430949
4532832	32468459	0.139607	0.131917
exp2
egfr		egfr/ tub		media fold decrease		dev st fold decrease
31410238	13646246	2.30175	1	1		0
19362217	16163480	1.1979	0.52043	0.699254		0.174356
23964309	15750761	1.52147	0.661006	0.644887		0.12439
5071125	17181882	0.295144	0.128226	0.347876		0.109827
22472752	17075690	1.31607	1	1		0
10305882	17350347	0.593987	0.451335	0.523757		0.146737
7258782	17646004	0.411356	0.312564	0.416321		0.0972704
6127711	20500489	0.298906	0.22712	0.172732		0.0490317
exp3
egfr		egfr/tub
18675518	8535861	2.18789	1
17479560	11275276	1.55026	0.708562
10936782	9739983	1.12287	0.513223
4577296	8750569	0.523086	0.239082
13024125	6781376	1.92057	1
5616861	6844154	0.82068	0.42731
3101841	3195305	0.97075	0.505448
1095920	3585255	0.305674	0.159158
Fig 2f
	sicnt			sicnt TF			sipraja			sipraja TF
	cito	membrana	%internaliz	cito	membrana	%internaliz	cito	membrana	%internaliz	cito	membrana	%internaliz		dev st
TFR	2	7	28	9	0	100	1	7	14	3	11	27		0.0458258
	3	16	19	14	1	93	4	15	25	3	16	19		0.0360555
	5	20	25	21	1	95	3	15	20	5	21	24		0.0550757
TOT	10	43	24	44	2	96	8	37	20	11	48	23		0.0404145

## Sheet: Fig 3
Fig 3 b								Fig 3d								Fig 3f
	exp 1								praja	hsp90	ratio	media				hek	a 498			pvalue
	flag	tub	flag/tub	fold change	media			0	4702761	31267338	0.150405	0.130678				8045660	1507799		a498	0.02
1	15651773	43571622	0.359219	1	0.351692			1h	3365861	27868581	0.120776	0.112268				12214903	1761506		sn12c	0.047
2	14108874	41825602	0.337326	0.939054	0.246326			2h	1690305	24842137	0.0680419	0.0644167				9158903	1375920
3	3163962	47497572	0.0666131	0.185439	0.109264			mg 0	23299853	25697388	0.906701	0.990287				tub hek
4	3163962	40191045	0.0787231	0.21915	0.0877435			1h	24310631	24069945	1.01	1.07831				16841510
5	1705456	40900673	0.0416975	1	0.635439			2h	17796702	28142782	0.632372	1.04762				19997187
6	51503158	37972874	1.35631	1.03103	1.15205				exp 2							24133643
7	60786229	43468430	1.3984	0.824605	1.11947				28840309		0.922378
8	55381380	49517329	1.11842		1.09172				25343288		0.909386					tub a498
									19829095		0.798204
	exp2								25723338		1.00101					12350569
	flag				dev sta.				27008309		1.12208					8982983
1	13109439	38090702	0.344164	1	0.010646				35437844		1.25922					8292619
2	6018246	38745815	0.155326	0.451315	0.128693
3	5886075	38745815	0.151915	0.441404	0.0603176
5	3703477	38273329	0.0967639	0.281157	0.0127568				1506355	13576690	0.110952					RATIO	MEDIA A498		DEV ST.
6	46898714	38154430	1.22918	1	0.839678				1495305	14411225	0.10376		dev st.
7	41766179	44066957	0.947789	0.771073	0.288871				805799	13255104	0.0607916		0.0139489			0.477728	0.489356		0.116099
8	41766179	49689279	0.840547	0.683827	0.394461				14505832	13644205	1.06315		0.00601622			0.610831	0.161366		0.0372148
9	46931815	44066957	1.06501	0.86644	0.0377685				15047640	13644205	1.10286		0.00256335			0.379508			0.03
									17072782	13644205	1.25128		0.0515218			0.122083
	exp3												0.0173579			0.196094
	flag												0.14401			0.165921
1	17568966		0.46124	1
2	25423167		0.656153	1.42258					pvalue 2h	0.039
3	21939238		0.566235	1.22764
4	13203095		0.344969	0.747915					Fig 3h							Fig 3 j
5	48463279		1.27019	1
6	58298350		1.32295	1.04154					egfr	hsp90	egfr/hsp90		media				egfr	hsp90	EGFR/HSP90	media	dev st
7	54915794		1.10518	0.870095												cmv	26367380	15275125	1.72616	1.21321	0.498935
8	57276643		1.29976	1.02329					25321016	35552530	0.712214		0.961206			prja 2	5095104	15808125	0.322309	0.534546	0.217612
									15934167	39296288	0.405488		0.307927			praja 4	5862761	12664660	0.462923	0.515877	0.148952
p value 2h	0.02								12036773	35774510	0.336462		0.45484
3h	0.001															exp 2	egfr	hsp90
									45902614	35552530	1.29112		dev st.
									6557953	39296288	0.166885						47962907	40513480	1.18388
									23061350	35774510	0.644631		0.297816				31418815	41495522	0.757162
													0.127079				17976714	44870300	0.400637
									31296309	35552530	0.880284		0.166032
									8266610	39296288	0.210366					exp 3	egfr	hsp90
									13716945	35774510	0.383428
																	25048087	34331773	0.729589
																	16396510	31281016	0.524168
																	15532903	22706572	0.684071

## Sheet: Fig 4
Fig 4c
PRAJA-2: NORMAL VS TUMOR				EGFR: NORMAL VS TUMOR
PRAJA-2	Normal	Tumor		EGFR	Normal	Tumor				MEDIA
Score 0	0	8		Score 0	5	0				N	T
Score 1	1	15		Score 1	21	4			PRAJA2	2.92593	0.888889
Score 2	0	3		Score 2	2	11			EGFR	0.888889	2.2963
Score 3	26	1		Score 3	0	13
	27	27			28	28
PRAJA-2: NORMAL VS TUMOR				EGFR: NORMAL VS TUMOR					low expression: 0+1
PRAJA-2	Normal	Tumor		EGFR	Normal	Tumor			high expression: 2+3
Low	1	23		Low	26	4
High	26	4		High	2	24
	27	27			28	28
PRAJA-2 VS EGFR: TUMOR ONLY				PRAJA-2 VS EGFR: TUMOR ONLY						MEDIA TUMOR ONLY
	PRAJA2	EGFR			PRAJA2	EGFR			PRAJA-2	0.882353
Score 0	16	0		Low	45	9			EGFR	2.31373
Score 1	29	9		High	8	44
Score 2	7	19			53	53
Score 3	1	25
	53	53
Fig 4 e
EGFR	pERK	ERK	ratio	perk/erk	media egfr	media perk	dev st perk	dev st, egfr
14142229	22960108	55479283	0.25491	0.41385	0.13863	0.402645	0.0137512	0.10501
51166693	54736617	75289614	0.679598	0.727014	0.678647	0.848087	0.109409	0.100184
3415527	26082380	67344262	0.0507174	0.387299
50622492	57062635	65037990	0.778353	0.877374
7294276	26910158	66153250	0.110263	0.406785
37899543	61628525	65571191	0.577991	0.939872

## Sheet: Fig 5
Fig 5b
praja2 mirna	tub	praja/tub		media	dev st.	fold decrease			exp 4
												fold decrease
12007711	11047882	1.08688	nt	1	0	1		nt	12171196	12020468	1.01254	1
8382388	12863347	0.651649	mir 122	0.995922	0.115067	0.59956		mir155	2692154	11660953	0.230869	0.22801
5819619	13798569	0.421755	mir 155	0.36829	0.154871	0.388043		mir210	4591882	11950782	0.384233	0.379474
11259782	15629104	0.720437	mir 210	0.464358		0.662849
12556560	19452882	0.645486	mir 224	0.787934		0.593889			exp 5
									praja2	hsp70
exp2								nt	24975945	11394054	2.19202
			fold decrease					nt	20360924	12020468	1.69385	1
9609054	30012995	0.320163	1					mir 155	4484397	11660953	0.384565	0.227036
11409347	25595388	0.445758	1.39228					mir 210	1663820	11950782	0.139223	0.0821928
5028175	29015380	0.173293	0.541266
8528075	28829986	0.295806	0.923922
11354338	36115057	0.314393	0.981979
exp 3						valori pvalue cnt/mirna155
praja	tub	praja/tub	fold decrease			0.01073
11707983	28649874	0.408657	1
3776326	22894246	0.164947	0.40363			valore p value mir 210
9041083	30186116	0.299511	0.732915			0.013
2123548	32340016	0.0656632	0.16068
Fig 5d
		renilla	luciferasi	luc/renilla	media
pmir		634799	12226720	19.2608	18.4089
pmir		462442	8119128	17.5571	20.7475
pmir+m155		1268628	27842030	21.9466	15.4
pmir+155		2561591	50075208	19.5485	4.98741
pmir+452		1711930	26352368	15.3934
pmir+452		1539039	2698446	1.75333
pmir antisenso+155		2145756	8665699	4.03853
pmir antisenso+155		2521067	14965779	5.93629
p value cnt/pmir
0.001876
Fig 5g
	miRcnt			miRcnt EGF			MIR155			miR155+EGF			MIR155+praja			MIR155+praja+EGF			MIR155+RM			MIR155+RM+EGF
	cito	membrana	%internaliz	cito	membrana	%internaliz	cito	membrana	%internaliz	cito	membrana	%internaliz	cito	membrana	%internaliz	cito	membrana	%internaliz	cito	membrana	%internaliz	cito	membrana	%internaliz
EGFR	1	20	5	23	2	91	1	20	5	2	19	10	10	1	90	6	1	86	0	2	0	0	4	0
	1	5	20	23	1	96	1	16	6	3	11	25	10	0	100	6	1	86	1	5	25	3	9	33
	2	8	25	20	0	100	2	15	13	3	20	15	11	3	78	4	0	100				2	2	50
																3	0	100				1	11	9
TOT	7	40	17	66	3	96	4	51	8	8	50	17	31	4	87	19	2	79	1	7	14	1	5	22
			dev st.			dev st			dev st													7	31
			4.04145			4.50925			1.52753			3.60555			6.80686			8.0829

## Sheet: Fig 6
Fig 6b
	egfr	hsp90	ratio	fold decrease			egfr	hsp90	ratio				egfr	hsp90	ratio	fold decrease
exp1	21322874	17446924	1.22216	1		exp 3	28208288	36918430	0.764071	1		exp5	51650087	36918430	1.39903	1
	4335033	18301288	0.23687	0.193813			6039075	32277995	0.187096	0.244867			41561823	32277995	1.28762	0.920365
	6005660	19853137	0.302504	0.247517			7319418	29450238	0.248535	0.325278			15183146	29450238	0.515553	0.368506
	2000698	10963803	0.182482				15539167	32131530	0.483611	0.63294			8747953	32131530	0.272254	0.194602
	4125569	13348388	0.309069				24623853	29722894	0.828447	1			20020409	29722894	0.673569	1
							18750167	27447560	0.683127	0.824587			40597794	27447560	1.4791	2.19592
							17584874	26456338	0.664675	0.802314			45603187	26456338	1.72372	2.55908
							28544217	27824137	1.02588	1.23832			45011924	27824137	1.61773	2.40173
				fold decrease
exp2	38958451	39474530	0.986926	1		exp 4	25516945	51471986	0.495744	1
	28925622	36773480	0.786589	0.797009			24201894	45087593	0.536775	1.08277
	15149016	30969066	0.489166	0.495646			22966995	47738007	0.481105	0.97047
	14561066	26752894	0.54428	0.55149			10132388	45990300	0.220316	0.444414
	21391865	29543480	0.724081	1			18044217	43828844	0.411697	1
	32746622	28015823	1.16886	1.61427			22096217	52758874	0.418815	1.01729
	31559007	29019803	1.0875	1.5019			34348844	63837643	0.538066	1.30694
	20331057	25180338	0.807418	1.11509			34130966	66930752	0.509944	1.23864
media fold
1	0
0.761252	0.143322
0.470743	0.151539
0.414193	0.094553
1	0
1.15205	0.411728					48h	72
1.20372	0.361037				pvalue	0.0013	0.014
1.19735	0.0712359
Fig 6 d
	curve due cloni wt e cmv
	cmv	wt D5	Wt F11	RM	rm +				pvalue cmv	pvalue wt d5	rm
-	60	60	60	68	60		wt F11
24h	120	80	70	186	204	0	64	24	0.017
48h	210	100	140	240	330	24	70	48	0.011	0.02	0.01
72h	300	120	140	420	300	48	97	72	0.0006	0.006	0.01
						72	158
	curve due cloni wt e cmv
	cmv	wt D5	Wt F11	RM
-	60	60	60	50
24h	156	108	120	120
48h	280	126	120	266
72h	280	140	180	320
	cmv	praja2 D5	praja2 F11	praja2 RM
-	60	60	60	59.3333
24h	138	94	63	170
48h	245	113	86	278.667
72h	290	130	106	346.667
	dev st.
	0	0	0	7.07107
	12.7279	14	31.0859	44.2267
	24.7487	13	27.3008	45.2548
	7.07107	10	37.0405	14.1421
Fig 6g
	24hpi							72hpi
	A498_CTR_B8		A498_PRAJA2_F11		A498_PRAJA2_RM_E5			A498_CTR_B8		A498_PRAJA2_F11		A498_PRAJA2_RM_E5		ttest 24h	0.00353052
Embryo	n° metastasi TESTA	n° metastasi CODA	n° metastasi TESTA	n° metastasi CODA	n° metastasi TESTA	n° metastasi CODA	Embryo	n° metastasi TESTA	n° metastasi CODA	n° metastasi TESTA	n° metastasi CODA	n° metastasi TESTA	n° metastasi CODA
#1	0	21	3	1	0	0	#1	16	16	0	0	0	0	ttest 72h	0.00135619
#2	0	34	0	1	0	0	#2	16	7	0	0	0	0
#3	0	44	2	0	6	39	#3	0	15	0	0	20	9
#4	0	45	0	4	9	10	#4	20	23	0	2	0	38
#5	8	27	14	22	0	0	#5	28	15	0	1	41	50
#6	0	16	1	38	0	16	#6	38	31	0	1	0	0
#7	0	0	0	28	25	48	#7	8	9	0	3	18	44
#8	0	26	0	0	0	0	#8	0	0	0	2	33	42
#9	0	0	0	0	0	47	#9	26	15	0	1	0	0
#10	18	44	0	0	20	34	#10	11	24	0	4	23	28
#11	6	15	0	0	15	54	#11	4	0	0	2	21	62
#12	0	42	3	54	0	25	#12	12	2	0	0	27	50
#13	0	33	13	48	0	0	#13	12	7	0	0	18	16
#14	0	30	0	3	15	34	#14	6	2	0	0	17	18
#15	0	0	0	2	26	56	#15	0	0	0	0	18	17
#16	0	26	0	1	17	23	#16	9	37	6	9	6	4
#17	0	26	0	0	7	25	#17	18	28	26	13	0	16
#18	19	36	0	0	16	25	#18	21	28	30	20	9	5
#19	0	10	0	0	10	44	#19	16	28	10	35	6	5
#20	0	33	0	1	0	36	#20	33	53	18	20	8	30
#21	0	27	0	4	0	46	#21			36	14	8	8
#22	7	0	0	2	10	21	#22			21	28
#23	2	0	0	0	6	12	#23			5	0
#24	0	32	0	0	5	7	#24			0	4
#25	0	15	0	0	5	11	#25			29	15
#26	5	15	0	0	7	10	#26			0	0
#27	4	22	0	1	6	10	#27			0	2
#28	0	16	0	3	8	14	#28			0	8
#29	0	35	0	2	12	17
#30	0	50	13	41	6	11
#31	24	29	9	30
#32	15	27	2	14
#33	16	32	0	30
#34	13	29	0	38
#35	16	33	20	30
#36	12	35	28	38
#37	12	41	11	26
#38	5	34	18	43
#39	13	35	9	12
#40	15	30	0	1
#41			0	0
#42			0	0
#43			5	0
	5.25	26.125	3.51163	12.0465	7.7	22.5		14.7	17	6.46429	6.57143	13	21.0476
	90		34.8837		83.3333			80		28.5714		76.1905

## Sheet: Fig 7
Fig 7f								Fig 7a
								Ingenuity Canonical Pathways	-log(p-value)	z-score	Molecules
	CMV		D5		F11			Oxidative Phosphorylation	11.1	-4.472	ATP5F1B,ATP5MF,COX4I1,COX5B,COX8A,CYB5A,CYC1,MT-CO2,MT-CO3,NDUFA11,NDUFA13,NDUFA2,NDUFA3,NDUFB11,NDUFB7,NDUFS6,SDHC,SURF1,UQCR11,UQCRC1
Parameter	Average	StDev	Average	StDev	Average	StDev		HER-2 Signaling	6.29	1.606	AHCTF1,AKT1,ARF5,BAD,CDK4,COX4I1,COX5B,COX8A,CYB5A,FOXO3,FRK,KRAS,MAP2K2,MAPK3,MT-CO2,MT-CO3,PIK3C2A,RRAS,SEC13,SOS1,SURF1
Basal	421502	93621.7	448820	28186.3	452262	8202.44		eIF4 and p70S6K Signaling	4.75	-0.707	AKT1,EIF3K,EIF4EBP1,FAU,KRAS,MAP2K2,MAPK3,PIK3C2A,PPP2R2A,RPS15,RPS2,RPS28,RPS5,RPS9,RRAS,SOS1
Proton Leak	66508.7	50913.7	63783.2	7958.4	56724.1	13884.9		mTOR Signaling	4.4	-1.414	AKT1,DDIT4,EIF3K,EIF4EBP1,FAU,KRAS,MAPK3,PIK3C2A,PPP2R2A,RAC3,RHOC,RPS15,RPS2,RPS28,RPS5,RPS9,RRAS
Maximal Respiration	864242	398086	1.07172e+06	54994.4	1.12409e+06	31943.5		NRF2 pathway	3.8	-2.111	AKR1A1,AKT1,ATF4,CLPP,DNAJC3,ERP29,FTL,GSTK1,KRAS,MAP2K2,MAPK3,MGST3,NQO2,PIK3C2A,RRAS,SQSTM1,USP14
Spare Respiratory Capacity	442740	304465	622903	26808.1	671828	40145.9		Apelin Adipocyte Pathway	3.24	-2.828	APLN,GNAI2,GPX1,GPX3,GPX4,GSTK1,MAPK3,MGST3,RAC3
Non Mitochondrial Oxygen Consumption	135019	987.828	95991.1	3837.73	114808	9106.02		Hypoxia	3.19	-2	AKT1,ATF4,ATM,CREB3L4,UBE2C,UBE2L6,UBE2M,UBE2S
ATP Production	354993	42708	385037	20227.9	395537	5682.49		Neuroinflammation Pathway	2.82	-2.5	AKT1,APH1A,ATF4,BMPR2,CREB3L4,GRIN2B,HLA-A,HLA-B,HLA-C,HLA-F,IFNGR2,IRF3,MAPK3,NFAT5,PIK3C2A,PPP3R1,PSENEN,RAC3
Coupling Efficiency (%)	0.851974	0.0879123	0.858164	0.00882437	0.874834	0.028431		ILK Signaling	2.7	-2.887	AKT1,ATF4,CFL1,CREB3L4,MAPK3,MYL5,MYL6B,PIK3C2A,PPP1R14B,PPP2R2A,RAC3,RHOC,TMSB10/TMSB4X
Spare Respiratory Capacity (%)	1.9947	0.501395	2.38873	0.0274833	2.48653	0.115727		Coronavirus Pathogenesis	2.17	2.309	ATF4,CDK4,FAU,IRF3,MAPK3,PIKFYVE,RN7SL1,RPS15,RPS2,RPS28,RPS5,RPS9
Acute Response
								Fig 7d
Group Name: CMV
Measurement	Time (min)	OCR (pmol/min)	StDev	ECAR (mpH/min)	StDev			Ingenuity Canonical Pathways	-log(p-value)	Molecules
1	1.58974	624412	108190	371364	205601			Clathrin-mediated Endocytosis Signaling	5,17E00	ACTB,ACTR2,ACTR3,AP5Z1,APOB,APOE,ARF6,ARPC2,ARPC5,CHP1,CLTC,EPS15,F2R,FGF1,IGF1,ITGB1,ITGB8,MET,PCYOX1,PIK3C2A,PIK3C2G,PIK3R1,PPP3R1,RAB11A,RAC1,RPS27A,SERPINA1,SH3GLB1,USP9X,VEGFA
2	8.18398	569257	96254.2	391151	207433			ERK/MAPK Signaling	3,3E00	ATF2,CRK,DUSP6,ETS1,H3-3A/H3-3B,ITGA4,ITGAV,ITGB1,ITGB8,MAPK1,PIK3C2A,PIK3C2G,PIK3R1,PPP1CA,PPP1CB,PPP1R10,PPP2CA,PRKAR1A,RAC1,RAP1B,RAPGEF3,STAT1,YWHAB,YWHAH,YWHAQ,YWHAZ
3	14.7821	556521	92633.9	396387	208378			HER-2 Signaling in Breast Cancer	3,29E00	AKT3,ARF1,ARF4,ARF6,COX4I1,COX5A,COX6A1,Cox6c,COX7A2,COX7A2L,COX7B,COX8A,ETS1,GSK3B,ITGB1,ITGB8,MAPK1,PIK3C2A,PIK3C2G,PIK3R1,PTEN,RAP1B,RPS6,RPTOR,SEH1L,SP1,XIAP
4	21.4581	201528	49925.9	725252	228368			IGF-1 Signaling	5,46E00	AKT3,CCN2,IGF1,IGFBP3,IGFBP5,IGFBP7,JAK1,JAK2,MAPK1,PIK3C2A,PIK3C2G,PIK3R1,PRKAR1A,RAP1B,SOCS4,YWHAB,YWHAE,YWHAH,YWHAQ,YWHAZ
5	28.0607	205133	56614.3	687252	214269			mTOR Signaling	7,78E00	AKT3,Cdc42,EIF3E,EIF3F,EIF4G2,HIF1A,MAPK1,MT-RNR1,MT-RNR2,PIK3C2A,PIK3C2G,PIK3R1,PPP2CA,PRKAA1,PRKAA2,RAC1,RAP1B,RHOA,RHOBTB1,RHOQ,RPS11,RPS15A,RPS2,RPS21,RPS25,RPS27A,RPS27L,RPS29,RPS3,RPS4Y1,RPS5,RPS6,RPS6KA3,RPS7,RPTOR,VEGFA
6	34.6579	206091	54681	672322	213509			PI3K/AKT Signaling	3,42E00	AKT3,CTNNB1,GSK3B,HSP90AA1,IL13RA1,IL6ST,INPPL1,ITGA4,ITGAV,ITGB1,ITGB8,JAK1,JAK2,LIMS1,MAPK1,MCL1,PIK3R1,PPP2CA,PTEN,RAP1B,YWHAB,YWHAE,YWHAH,YWHAQ,YWHAZ
7	41.3327	799725	257427	617197	249101			PTEN Signaling	3,17E00	AKT3,BMPR1A,BMPR2,FLT1,GSK3B,INPPL1,ITGA4,ITGAV,ITGB1,ITGB8,KDR,MAPK1,PDGFRA,PIK3R1,PTEN,RAC1,RAP1B,TGFBR2,TGFBR3,YWHAH
8	47.9334	919399	365893	633493	236096			Signaling by Rho Family GTPases	5,79E00	ACTB,ACTR2,ACTR3,ARPC2,ARPC5,BAIAP2,Cdc42,CDH11,CFL2,CYBB,GNA13,GNAI1,GNAI3,GNAQ,GNAS,GNB1,GNG12,GNG2,ITGA4,ITGAV,ITGB1,ITGB8,MAPK1,MSN,MYL12B,NOX4,PIK3C2A,PIK3C2G,PIK3R1,PKN1,RAC1,RDX,RHOA,RHOBTB1,RHOQ,SEPTIN11,SEPTIN7
9	54.5269	999261	397098	613355	223530
10	61.2073	135019	987.832	-174463	1.423e+06
11	67.803	140541	2595.56	651096	152191			Hmfig 7b											HM fig 7e
12	74.4015	138556	967.301	635524	146389
								Gene	A498_PJA_D5_Doxy_rep1	A498_PJA_D5_Doxy_rep2	A498_PJA_D5_NT_rep1	A498_PJA_D5_NT_rep2	A498_PJA_F11_Doxy_rep1	A498_PJA_F11_Doxy_rep2	A498_PJA_F11_NT_rep1	A498_PJA_F11_NT_rep2			Pathway	Z-score_D5_Doxy_vs_NT	Z-Score_KO_Pja2_vs_WT
								BAD	87.0586	85.3078	256.788	153.974	74.0739	87.9391	147.727	229.905			Oxidative Phosphorylation	-4.472	5
Group Name: D5								MAPK3	276.847	269.194	551.209	476.588	272.222	266.354	324.597	547.286			ILK Signaling	-2.887	2.524
Measurement	Time (min)	OCR (pmol/min)	StDev	ECAR (mpH/min)	StDev			ARF5	764.375	650.235	1365.85	1174.19	754.628	751.711	1055.19	1559.99			Apelin Adipocyte Signaling Pathway	-2.828	2.138
1	1.58974	581577	8858.49	223132	17040			MAP2K2	374.352	327.013	707.274	550.956	374.999	406.719	456.244	764.854			Neuroinflammation Signaling Pathway	-2.5	3.402
2	8.18398	552711	26393.6	267751	34201.4			COX8A	835.763	677.723	1392.41	1265.31	1012.96	952.956	1335.57	1964.85			NRF2-mediated Oxidative Stress Response	-2.111	2.673
3	14.7821	544811	24348.5	269871	41889.3			RRAS	167.153	147.867	303.276	230.438	131.481	122.607	157.776	270.278			Hypoxia Signaling in the Cardiovascular System	-2	2.294
4	21.4581	168082	4706.82	606460	78706.8			SURF1	203.717	152.606	304.382	285.953	229.629	158.121	283.394	325.231			mTOR Signaling	-1.414	1.5
5	28.0607	161120	6603.99	594613	99436.5			CDK4	1730.73	1360.19	2521.39	2572.53	2092.59	1833.19	2843.99	3851.19			Regulation of eIF4 and p70S6K Signaling	-0.707	1.897
6	34.6579	159774	4120.67	572492	107734			COX5B	1224.92	1135.54	2058.73	1813.13	1530.55	1407.03	2120.43	2692.69			HER-2 Signaling in Breast Cancer	1.606	-0.784
7	41.3327	955910	41750.4	512026	83878.8			CYB5A	217.647	205.687	342.015	328.898	291.666	255.362	605.981	574.202			Coronavirus Pathogenesis Pathway	2.309	-2.268
8	47.9334	1.12509e+06	61803.3	475945	89642.3			MT-CO2	23909.8	29842.6	43481.3	40657.6	23573.1	23755.4	28259	40431.9
9	54.5269	1.16771e+06	51156.7	451032	92592.2			AKT1	452.705	404.738	668.535	650.463	443.518	465.908	558.749	859.059
10	61.2073	95991.1	3837.73	596717	76752			COX4I1	2520.35	1922.27	3239.74	3563.41	2833.33	2157.05	3751.46	4240.34
11	67.803	114922	2000.1	549789	83341.5			SEC13	1494.8	1303.31	2177.16	2026.81	1541.66	1489.05	1908.39	2535.68
12	74.4015	116885	1325.02	540613	89831.5			MT-CO3	63120.1	68060.5	85661	88271.3	56767.5	58333.2	72692.6	94070.4
								AHCTF1	794.845	787.675	524.645	611.708	783.332	812.591	587.892	478.875
								FOXO3	298.611	322.274	209.194	187.493	220.37	301.868	190.939	134.579
Group Name: F11								SOS1	383.929	399.999	237.972	254.529	288.888	310.324	207.018	177.195
Measurement	Time (min)	OCR (pmol/min)	StDev	ECAR (mpH/min)	StDev			KRAS	168.894	160.189	109.578	87.9854	122.222	124.299	88.4351	57.1959
1	1.58974	612237	240.304	218774	1636.94			PIK3C2A	940.233	897.628	542.354	493.347	701.851	772.004	594.927	270.278
2	8.18398	574837	1441.97	239885	3714.26			FRK	348.235	383.885	214.728	192.73	241.666	279.038	196.969	117.756
3	14.7821	567070	903.573	239553	9876.97
4	21.4581	186778	395.899	556766	1263.6			HM fig 7c
5	28.0607	174638	2723.68	511404	7753.13
6	34.6579	171532	4778.91	486970	6064.77			D5_Doxy_vs_NTGene	A498_PJA_D5_Doxy_rep1	A498_PJA_D5_Doxy_rep2	A498_PJA_D5_NT_rep1	A498_PJA_D5_NT_rep2	A498_PJA_F11_Doxy_rep1	A498_PJA_F11_Doxy_rep2	A498_PJA_F11_NT_rep1	A498_PJA_F11_NT_rep2
7	41.3327	953948	20752.9	447342	4797.34			NDUFA11	158.447	122.275	333.16	262.909	137.037	169.114	204.004	327.474
8	47.9334	1.15926e+06	11443.3	409170	4494.17			NDUFB11	464.893	360.188	844.523	715.405	561.11	536.936	763.757	1137.19
9	54.5269	1.2389e+06	41049.5	378133	4459.62			NDUFA13	170.635	163.981	340.908	285.953	144.444	164.886	235.157	300.559
10	61.2073	114808	9106.01	538592	1503.6			NDUFB7	321.246	253.08	591.055	477.635	222.222	282.42	382.884	585.416
11	67.803	128425	1905.22	490857	4688.03			CYC1	1379.88	1183.88	2540.21	2106.41	1558.33	1791.76	2006.87	3265.77
12	74.4015	126027	2009.96	473229	6389.45			COX8A	835.763	677.723	1392.41	1265.31	1012.96	952.956	1335.57	1964.85
								UQCRC1	1151.79	962.082	1948.05	1752.38	1249.07	1171.11	1577.76	2392.13
								SURF1	203.717	152.606	304.382	285.953	229.629	158.121	283.394	325.231
								COX5B	1224.92	1135.54	2058.73	1813.13	1530.55	1407.03	2120.43	2692.69
								SDHC	222.87	197.156	338.695	348.799	285.185	244.369	402.982	359.997
								NDUFS6	291.646	198.104	407.319	380.223	269.444	233.377	403.987	534.95
								NDUFA3	373.482	325.118	570.025	540.482	322.222	323.853	404.992	616.818
								CYB5A	217.647	205.687	342.015	328.898	291.666	255.362	605.981	574.202
								NDUFA2	384.799	322.274	565.598	549.909	497.221	389.807	739.639	795.135
								ATP5MF	1076.92	901.419	1535.19	1572.22	1330.55	1133.06	1918.44	2204.84
								MT-CO2	23909.8	29842.6	43481.3	40657.6	23573.1	23755.4	28259	40431.9
								COX4I1	2520.35	1922.27	3239.74	3563.41	2833.33	2157.05	3751.46	4240.34
								UQCR11	399.599	327.961	521.324	553.051	504.629	470.136	678.337	733.453
								ATP5F1B	3802.72	3446.44	4882.29	4807.77	5118.51	4046.05	6148.25	6135.66
								MT-CO3	63120.1	68060.5	85661	88271.3	56767.5	58333.2	72692.6	94070.4
Fig 7f	Basal respiration		ATP production
Group Name	Assay Wells	Non-Mitochondrial Oxygen Consumption	Basal Respiration	Maximal Respiration	Proton Leak	ATP Production	Spare Respiratory Capacity	Spare Respiratory Capacity as a %	Coupling Efficiency	Acute Response
Cmv	B01	183345	464372	1284180	47774.8	416597	819808	2.76541	0.897119
	C01	162431	466218	1.15446e+06	64795.5	401423	688243	2.47623	0.861019
Group Name	Assay Wells	Non-Mitochondrial Oxygen Consumption	Basal Respiration	Maximal Respiration	Proton Leak	ATP Production	Spare Respiratory Capacity	Spare Respiratory Capacity as a %	Coupling Efficiency	Acute Response
F11	D01	91659.8	280340	595938	34163.9	246177	315597	2.12576	0.878134
	E01	82716.8	242350	471798	34290.4	208060	229448	1.94676	0.858509
Group Name	Assay Wells	Non-Mitochondrial Oxygen Consumption	Basal Respiration	Maximal Respiration	Proton Leak	ATP Production	Spare Respiratory Capacity	Spare Respiratory Capacity as a %	Coupling Efficiency	Acute Response
D5	F01	117996	333594	769947	49649.8	283945	436353	2.30803	0.851167
	G01	100451	339370	808824	46619.9	292750	469454	2.38331	0.862628

## Sheet: suppl 1c
suppl 1 c
pearson foto 1		media	dev		pearson senza EGF			p value
			0
0.57		0.59	0.11619		0			0.014
pearson foto 2					0.01
0.85
pearson foto 3								NT	2'EGF
								0.005	0.59
0.36
pearson foto 4
0.39
pearson foto 5
0.58
